# Supplementary material for: Antidiabetic Activity, Molecular Docking, and ADMET Properties of Compounds Isolated from Bioactive Ethyl Acetate Fraction of Ficus lutea Leaf Extract
Source: Molecules. 2023 Nov 22;28(23):7717. doi: 10.3390/molecules28237717 (PMC10708125; doi:10.3390/molecules28237717)
Supplement: Supplementary file 1 [file molecules-28-07717-s001.zip]

Archive with 1 entries (1 files):
- molecules-2682502-supplementary.pdf
